# Supplementary material for: The Influence of Edaphic Factors on DNA Damage and Repair in Wild Wheat Triticum dicoccoides Körn. (Poaceae, Triticeae)
Source: Int J Mol Sci. 2023 Apr 6;24(7):6847. doi: 10.3390/ijms24076847 (PMC10094829; doi:10.3390/ijms24076847)
Supplement: Supplementary file 1 [file ijms-24-06847-s001.zip]

Archive with 1 entries (1 files):
- ijms-2269409-supplementary.pdf
